# Supplementary material for: Proteins recruited by SH3 domains of Ruk/CIN85 adaptor identified by LC-MS/MS
Source: Proteome Sci. 2009 Jun 16;7:21. doi: 10.1186/1477-5956-7-21 (PMC2702278; doi:10.1186/1477-5956-7-21)
Supplement: Additional file 2 — Proteins recruited by the SH3 domains of Ruk/CIN85 identified by the LC-MS/MS. The table lists the proteins recruited by the SH3 domains of Ruk/CIN85 identified by the LC-MS/MS. GI – protein genbank identifier; Name – short protein name; Sample – sample where protein was identified (refer to Additional file 1 for details); Score – Mascot protein score; Mr – protein molecular weight; u.p. – number of unique peptides matched to protein sequence; % c. – % of protein sequence covered by matched peptides; Uniprot – protein accession number in UniProt Knowledgebase. The long and/or alternative names, as well as all additional genbank identifiers for the identified proteins are listed in the two last columns. [file 1477-5956-7-21-S2.xls]

## Sheet: Additional file 2
GI	Name	Sample	Score	Mr	u.p.	% c.	UniProt ID	Long and/or alternative names	Additional GIs
gi|3023207	3BP-2	A2	160	62660	3	10	P78314	SH3 domain-binding protein 2	gi|3023207, gi|119602912
gi|72534660	9G8	A3	118	27578	2	8	Q16629	Splicing factor arginine/serine-rich 7	gi|21749793, gi|119620768, gi|119620769, gi|119620770, gi|119389969
gi|6424942	AIP1	A1	154	96646	2	3	Q8WUM4	ALIX, PDCD6-interacting protein, Hp95	gi|119584872, gi|46249756, gi|13375569, gi|119584873, gi|22027538
gi|6424942	AIP1	B1	130	96646	2	2	Q8WUM4	ALIX, PDCD6-interacting protein, Hp95	gi|119584872, gi|46249756, gi|13375569, gi|119584873, gi|22027538, gi|7023808
gi|31657094	Anillin	B1	280	125490	9	9	Q9NQW6	Scraps	gi|8489881, gi|119614474, gi|119614476, gi|119614473
gi|31657094	Anillin	C1	191	125490	5	5	Q9NQW6	Scraps	gi|8489881, gi|119614474, gi|119614476, gi|119614473
gi|31657094	Anillin	A1	137	125490	4	4	Q9NQW6	Scraps	gi|8489881, gi|119614474, gi|119614476, gi|119614473
gi|37537862	APC4	B1	215	92789	5	7	Q9UJX5	Cyclosome subunit 4	gi|37590799, gi|41327749
gi|37537862	APC4	C1	191	92789	3	4	Q9UJX5	Cyclosome subunit 4	gi|37590799, gi|41327749
gi|20127553	APC5	C2	147	85707	3	5	Q9UJX4	Cyclosome subunit 5	gi|6180013
gi|5533375	APC6	B2	96	66575	2	4	Q13042	Cyclosome subunit 6, CDC16Hs	gi|55958312, gi|119629644, gi|603231, gi|31418013, gi|46430937
gi|116241251	APC7	C2	278	63720	4	10	Q9UJX3	Cyclosome subunit 7	gi|119618315, gi|119618316
gi|116241251	APC7	B2	107	63720	2	4	Q9UJX3	Cyclosome subunit 7	gi|119618315, gi|119618316
gi|37537859	APC8	C2	239	69040	4	10	Q9UJX2	Cyclosome subunit 8, CDC23	gi|62898061, gi|118402596, gi|11274795
gi|37537859	APC8	B2	89	69040	2	3	Q9UJX2	Cyclosome subunit 8, CDC23	gi|62898061, gi|118402596, gi|11274795
gi|92091600	ARAP1	B1	481	163743	13	10	Q96P48	Centaurin delta 2	gi|119595269
gi|92091600	ARAP1	A1	340	163743	10	8	Q96P48	Centaurin delta 2	gi|119595269
gi|92091600	ARAP1	C1	267	163743	8	7	Q96P48	Centaurin delta 2	gi|119595269, gi|21264597, gi|16975484, gi|15625574, gi|33991628
gi|119370361	ASAP1	C1	202	126363	6	6	Q9ULH1	AMAP1, Development and differentiation-enhancing factor 1 (DDEF1)	gi|46094081, gi|119612537
gi|119370361	ASAP1	A1	155	126363	5	5	Q9ULH1	AMAP1, Development and differentiation-enhancing factor 1 (DDEF1)	gi|46094081, gi|119612537
gi|119370361	ASAP1	B1	116	126363	6	5	Q9ULH1	AMAP1, Development and differentiation-enhancing factor 1 (DDEF1)	gi|46094081, gi|119612537
gi|42476028	ATAD3A	B2	100	71598	3	4	Q9NVI7	ATPase family AAA domain-containing protein 3A	gi|119576594, gi|14043666, gi|84028405, gi|119576592, gi|7022907
gi|39930517	Atherin	C2	79	56189	2	5	Q6SPF0	Sterile alpha motif domain-containing protein 1
gi|4757810	ATP synthase α	C2	108	59828	3	6	P25705	ATP synthase subunit α, ATP synthase, H+ transporting, mitochondrial F1 complex, alpha subunit 1	gi|15030240, gi|119621875, gi|127798841, gi|34782901
gi|4757810	ATP synthase α	B2	71	59828	2	4	P25705	ATP synthase subunit α, ATP synthase, H+ transporting, mitochondrial F1 complex, alpha subunit 1	gi|15030240, gi|119621875, gi|127798841
gi|52000732	Atx2	A1	88	140681	2	2	Q99700	Ataxin 2, SCA2	gi|119618365, gi|119618366, gi|85057074, gi|90112010, gi|1770390, gi|51479160, gi|119618363, gi|119618364
gi|38173707	BAT2	A1	132	229181	3	2	P48634	HLA-B-associated transcript 2	gi|55961720, gi|55961561, gi|73920186, gi|116283913, gi|119623853, gi|119623855, gi|18375626, gi|18375628
gi|62362414	c-Abl	C1	241	123595	6	9	P00519	Abelson murine leukemia viral oncogene homolog 1	gi|62088492, gi|62362412, gi|119608353, gi|28237
gi|62362414	c-Abl	A1	126	123595	3	4	P00519	Abelson murine leukemia viral oncogene homolog 1	gi|62088492, gi|62362412, gi|119608353, gi|28237
gi|62362414	c-Abl	B1	102	123595	2	2	P00519	Abelson murine leukemia viral oncogene homolog 1	gi|62088492, gi|62362412, gi|119608353, gi|28237
gi|52426745	c-Cbl	A1	353	100881	9	15	P22681	E3 ubiquitin-protein ligase CBL
gi|52426745	c-Cbl	C1	197	100881	4	7	P22681	E3 ubiquitin-protein ligase CBL
gi|33872239	C14orf43	C1	138	112905	3	3	Q6PJG2	C14orf117	gi|33874552, gi|34534850, gi|118600725, gi|44890062
gi|33872239	C14orf43	B1	104	112905	3	2	Q6PJG2	C14orf117	gi|33874552, gi|34534850, gi|118600725, gi|44890062
gi|63054866	CARMIL	A1	212	148193	4	3	Q5VZK9	Leucine rich repeat containing 16 (LRRC16)	gi|55662097
gi|63054866	CARMIL	B1	142	148193	2	1	Q5VZK9	Leucine rich repeat containing 16 (LRRC16)	gi|55662097
gi|46852388	CARP1	C1	655	133423	8	9	Q8IX12	Cell division cycle and apoptosis regulator 1, Death inducer with SAP domain (DIS)	gi|119574685
gi|46852388	CARP1	A1	351	133423	8	8	Q8IX12	Cell division cycle and apoptosis regulator 1, Death inducer with SAP domain (DIS)	gi|27497118, gi|32441867, gi|119574685
gi|24638431	Caskin 2	A1	357	127204	10	11	Q8WXE0	Cask-interacting protein 2
gi|24638431	Caskin 2	B1	120	127204	5	5	Q8WXE0	Cask-interacting protein 2
gi|24638431	Caskin 2	C1	80	127204	2	2	Q8WXE0	Cask-interacting protein 2
gi|862407	Cbl-b	A1	298	110893	8	11	Q13191	E3 ubiquitin-protein ligase CBL-B	gi|23273909, gi|54112420
gi|862407	Cbl-b	C1	218	110893	5	8	Q13191	E3 ubiquitin-protein ligase CBL-B	gi|23273909, gi|54112420
gi|862407	Cbl-b	B1	151	110893	3	3	Q13191	E3 ubiquitin-protein ligase CBL-B	gi|23273909, gi|54112420
gi|12644198	CDC27	C1	500	92893	10	18	P30260	H-NUC, APC3	gi|15079681, gi|119578091
gi|12644198	CDC27	B1	423	92893	10	17	P30260	H-NUC, APC3	gi|15079681, gi|119578091
gi|24308440	CFBP	A3	165	29107	2	10	Q96EY5	FAM125A
gi|42544179	CIZ1	C1	74	101066	2	3	Q9ULV3	NP94	gi|6672074, gi|7188808, gi|10436199, gi|12643326, gi|14041868, gi|18088190, gi|55961108, gi|55961109, gi|119608162, gi|119608163, gi|13278678
gi|19920317	CKAP4	C2	846	66097	17	35	Q07065	Cytoskeleton-associated protein 4	gi|63102283, gi|62898858
gi|19920317	CKAP4	B2	395	66097	10	22	Q07065	Cytoskeleton-associated protein 5	gi|63102283, gi|62898858
gi|68303575	CKIα	B3	237	42195	4	14	P48729	Casein kinase I isoform alpha	gi|4388767, gi|14250532, gi|54696522, gi|67975070, gi|68303572, gi|1082747, gi|73953705
gi|47124471	Colligin	B3	113	46525	2	6	P50454	47 kDa heat shock protein	gi|30130, gi|1199487, gi|32454741, gi|119595384
gi|4503251	Dab2	C1	113	82511	3	4	P98082	DOC-2	gi|1110539, gi|119576398, gi|1063686, gi|6176336, gi|119576395, gi|145559465
gi|14249168	DDA3	C3	127	35725	3	12	Q6PGN9	Proline/serine-rich coiled-coil 1	gi|73858559, gi|119576778
gi|14249168	DDA3	B3	122	35725	3	12	Q6PGN9	Proline/serine-rich coiled-coil 1	gi|73858559, gi|119576778
gi|14249168	DDA3	A3	116	35725	5	18	Q6PGN9	Proline/serine-rich coiled-coil 1	gi|73858559, gi|119576778
gi|47678395	DDX17	A2	269	73138	6	12	Q92841	RNA-dependent helicase p72	gi|47678395, gi|119580652, gi|38201710, gi|52545677
gi|47678395	DDX17	C2	233	73138	4	8	Q92841	RNA-dependent helicase p72	gi|47678395, gi|119580652, gi|38201710, gi|52545677
gi|8922976	DDX28	B2	88	59743	2	4	Q9NUL7	MDDX28
gi|59853099	Dynamin 1	A1	559	97746	9	18	Q05193	-	gi|461976, gi|539581, gi|56549117
gi|59853099	Dynamin 1	C1	155	97746	2	6	Q05193	-	gi|461976, gi|539581, gi|56549117, gi|119608166
gi|56549121	Dynamin 2	A1	1002	98345	13	24	P50570	-	gi|56549123
gi|56549121	Dynamin 2	C1	177	98345	2	6	P50570	-	gi|1363934, gi|56549119, gi|119604555, gi|56549123, gi|56549125, gi|119604554
gi|4758116	Dystroglycan 1	C1	134	97862	2	3	Q969J9	Dystrophin-associated glycoprotein 1	gi|15215308
gi|4505101	E-MAP-115	B1	152	84116	3	5	Q14244	MAP7, Ensconsin	gi|7581970, gi|19343694, gi|119568331
gi|38045892	ELKS	A1	296	113964	8	9	Q8IUD2	RAB6-interacting protein 2 (RAB6IP2)	gi|38045896, gi|38045898, gi|119609346
gi|38045892	ELKS	C1	127	113964	4	4	Q8IUD2	RAB6-interacting protein 2 (RAB6IP2)	gi|38045896, gi|38045898, gi|119609346
gi|115392150	FAM83G	B1	109	91064	3	3	A6ND36	Hypothetical protein LOC644815
gi|19923777	GAR22	A2	366	73328	5	10	Q99501	GAS2-like protein 1	gi|62898936
gi|5729840	GCP2	C1	275	103096	5	6	Q9BSJ2	Spindle pole body protein Spc97 homolog	gi|62898904
gi|5729840	GCP2	A1	222	103096	6	8	Q9BSJ2	Spindle pole body protein Spc97 homolog	gi|119581732, gi|62898904
gi|5453660	GCP3	C1	513	104304	10	16	Q96CW5	Spindle pole body protein Spc98 homolog (hSpc98)	gi|15489373
gi|5453660	GCP3	A1	395	104304	10	15	Q96CW5	Spindle pole body protein Spc98 homolog (hSpc98)	gi|15489373
gi|38454194	GCP4	C2	71	76483	3	4	Q9UGJ1	h76p, Hgrip76
gi|20127556	GTSE-1	A1	176	77081	4	8	Q9NYZ3	G2 and S phase expressed 1, B99 homolog	gi|119593825, gi|62897171, gi|6911267, gi|49904183, gi|119593824, gi|119593827
gi|20127556	GTSE-1	B1	105	77081	2	4	Q9NYZ3	G2 and S phase expressed 1, B99 homolog	gi|119593825, gi|62897171, gi|6911267, gi|49904183, gi|119593824, gi|119593827
gi|31044432	hLEM2	B2	136	57339	3	7	Q8NC56	LEM domain-containing protein 2
gi|13937888	hnRNPC	A3	128	33635	3	12	P07910	Heterogeneous nuclear ribonucleoproteins C1/C2	gi|306875, gi|337455, gi|14249959, gi|14250048
gi|14165437	hnRNPK	C2	236	51281	5	17	Q5T6W5	Heterogeneous nuclear ribonucleoprotein K	gi|460789, gi|55958544, gi|13384620, gi|59381084, gi|114625192, gi|119583082, gi|119583083, gi|119583084
gi|24308115	IRF2-BP1	A2	211	62561	3	5	Q6DC95	Interferon regulatory factor 2-binding protein 1	gi|50418415, gi|62898976
gi|116734704	IRF2-BP2	C2	311	61728	5	16	Q7Z5L9	Interferon regulatory factor 2-binding protein 2	gi|32306873, gi|32306875, gi|116734706, gi|119590402
gi|116734704	IRF2-BP2	A2	213	61728	2	7	Q7Z5L9	Interferon regulatory factor 2-binding protein 3	gi|32306873, gi|32306875, gi|116734706, gi|119590402
gi|5901990	Katanin p60	A2	148	56214	3	7	O75449	Katanin p60 subunit A1
gi|5901990	Katanin p60	B2	146	56214	3	7	O75449	Katanin p60 subunit A1
gi|5901990	Katanin p60	C2	140	56214	3	7	O75449	Katanin p60 subunit A1
gi|83779014	Katanin p80	A2	128	73257	2	5	Q9BVA0	Katanin p80 subunit B1	gi|119603356
gi|83779014	Katanin p80	C2	98	73257	2	3	Q9BVA0	Katanin p80 subunit B1	gi|119603356, gi|3005599
gi|13994353	KCTD10	B3	120	35809	2	8	Q9H3F6	BTB/POZ domain-containing protein KCTD10	gi|47027968, gi|62896655, gi|119618270, gi|14042295
gi|46255026	KCTD3	A1	272	89613	7	11	Q9Y597	NY-REN-45	gi|63102292
gi|46255026	KCTD3	C1	213	89613	4	5	Q9Y597	NY-REN-45	gi|63102292
gi|46255026	KCTD3	B1	155	89613	5	7	Q9Y597	NY-REN-45	gi|63102292
gi|37693995	KLF13	C3	77	31617	2	8	Q9Y2Y9	NSLP1	gi|4929495
gi|82581557	Lamellipodin	A1	142	141762	3	3	Q70E73	RAPH1, PREL-2, RMO1	gi|37515402, gi|47132519, gi|119590751
gi|4050036	LEDGF	C2	488	60093	8	19	O75475	Transcriptional coactivator p75/p52, DFS 70	gi|19923653
gi|4050036	LEDGF	B2	93	60093	3	5	O75475	Transcriptional coactivator p75/p52, DFS 70	gi|19923653
gi|55741671	LIMCH1	A1	271	122788	5	6	Q9UPQ0	LOC22998, LIM and calponin homology domains-containing protein 1	gi|33872553, gi|31873943, gi|163310741, gi|51476146, gi|60219485, gi|119613391, gi|119613393, gi|60219472, gi|119613394, gi|119613392
gi|55741671	LIMCH1	B1	271	122788	6	7	Q9UPQ0	LOC22998, LIM and calponin homology domains-containing protein 1	gi|33872553, gi|31873943, gi|163310741, gi|51476146, gi|60219485, gi|119613391, gi|119613393, gi|60219472, gi|119613394, gi|119613392
gi|29294627	Liprin β1	B1	61	113680	2	2	Q86W92	PTPRF-interacting protein-binding protein 1	gi|3309539, gi|119616966, gi|119616968
gi|38424073	LL5α	B1	445	152038	8	6	Q86UU1	LL5A, Pleckstrin homology like domain family B member 1	gi|119587806
gi|38424073	LL5α	A1	392	152038	13	10	Q86UU1	LL5A, Pleckstrin homology like domain family B member 1	gi|119587806, gi|119587808
gi|38424073	LL5α	C1	370	152038	11	10	Q86UU1	LL5A, Pleckstrin homology like domain family B member 1	gi|119587806, gi|119587808
gi|84029396	LL5β	A1	128	142812	5	4	Q86SQ0	LL5B, Pleckstrin homology-like domain family B member 2	gi|21751717, gi|50949471, gi|21755571, gi|27650425, gi|21955172, gi|46621647, gi|62089392, gi|51477003
gi|84029396	LL5β	C1	128	142812	5	4	Q86SQ0	LL5B, Pleckstrin homology-like domain family B member 2	gi|21751717, gi|50949471, gi|21755571, gi|21955172, gi|46621647, gi|62089392, gi|51477003
gi|84029396	LL5β	B1	79	142812	2	1	Q86SQ0	LL5B, Pleckstrin homology-like domain family B member 2	gi|21751717, gi|50949471, gi|21755571, gi|27650425, gi|21955172, gi|46621647, gi|62089392, gi|51477003
gi|112734870	LOC57648	A1	161	113392	4	6	Q9P206	Hypothetical protein LOC57648
gi|112734870	LOC57648	C1	92	113392	2	3	Q9P206	Hypothetical protein LOC57648	gi|119627914, gi|119627915
gi|20455500	MAP4	C1	284	121457	10	12	P27816	Microtubule associated protein 4	gi|187383, gi|47519639
gi|20455500	MAP4	A1	164	121457	5	6	P27816	Microtubule associated protein 4	gi|187383, gi|47519639
gi|39963533	MAP7D3	B1	102	90256	2	2	Q8IWC1	MAP7 domain-containing protein 3	gi|113430135, gi|119608880, gi|119608881, gi|123232266, gi|123232267
gi|23510448	MCM5	B1	150	83301	4	7	P33992	CDC46 homolog	gi|119580466, gi|2135871, gi|1232079, gi|3191965, gi|13177775, gi|23510448, gi|62898207
gi|4503351	MCMT	C1	286	185388	9	6	P26358	DNA (cytosine-5)-methyltransferase 1, DNMT1	gi|116496659, gi|119604485
gi|21361397	MgcRacGAP	C2	157	71666	3	6	Q9H0H5	Rac GTPase-activating protein 1	gi|6759255, gi|7021004
gi|31324577	MIRab13	B1	494	94352	10	13	Q8N3F8	MICAL-like protein 1
gi|31324577	MIRab13	A1	280	94352	6	11	Q8N3F8	MICAL-like protein 1
gi|31324577	MIRab13	C1	139	94352	4	5	Q8N3F8	MICAL-like protein 1
gi|20143967	MKLP-1	C1	304	111016	6	8	Q02241	Kinesin family member 23 (KIF23)	gi|6754472, gi|382659
gi|20143967	MKLP-1	A1	159	111016	3	3	Q02241	Kinesin family member 23 (KIF23)	gi|6754472, gi|382659
gi|20143967	MKLP-1	B1	144	111016	2	2	Q02241	Kinesin family member 23 (KIF23)	gi|6754472, gi|382659
gi|51702526	N-WASP	A2	411	55192	14	31	A1JUI9	Wiskott-Aldrich syndrome-like protein (WASL)	gi|51095090, gi|51702526
gi|51702526	N-WASP	C2	306	55192	7	19	A1JUI9	Wiskott-Aldrich syndrome-like protein (WASL)	gi|51095090, gi|51702526
gi|119612222	PABPC1	C2	136	47647	3	10	P11940	Polyadenylate-binding protein 1, PABP1	gi|119612224, gi|119612225, gi|693937, gi|35570
gi|119612222	PABPC1	A2	134	47647	3	9	P11940	Polyadenylate-binding protein 1, PABP1	gi|119612224, gi|119612225, gi|693937, gi|35570
gi|4504715	PABPC4	A2	136	71080	3	4	Q13310	Polyadenylate-binding protein 4, PABP4, APP-1	gi|41388837, gi|48734702, gi|55959640, gi|119627667, gi|119627671, gi|119627673
gi|8923243	Palmdelphin	C2	184	62777	3	7	Q9NP74	Paralemnin-like protein	gi|119593395, gi|9714412
gi|8923243	Palmdelphin	B2	182	62777	5	11	Q9NP74	Paralemnin-like protein	gi|119593395, gi|9714412
gi|8923243	Palmdelphin	A2	112	62777	3	8	Q9NP74	Paralemnin-like protein
gi|5453860	PCTAIRE-1	B2	116	55909	3	8	Q00536	PCTAIRE-motif protein kinase 1	gi|13623189, gi|119579699, gi|119579702, gi|119579698
gi|5453860	PCTAIRE-1	C2	66	55909	2	3	Q00536	PCTAIRE-motif protein kinase 2	gi|13623189, gi|119579699, gi|119579702, gi|119579698, gi|47077487
gi|19923493	PEPP-2	C1	326	128012	8	9	Q9HAU0	Phosphoinositol 3-phosphate-binding protein 2	gi|117558782, gi|119616798, gi|119616800
gi|115430211	PHACTR4	A1	127	78391	2	4	Q8IZ21	Phosphatase and actin regulator 4	gi|10437948, gi|33874138, gi|46249923, gi|115430209
gi|115430211	PHACTR4	C1	108	78391	3	6	Q8IZ21	Phosphatase and actin regulator 5	gi|10437948, gi|33874138, gi|46249923, gi|115430209
gi|6005830	Plakophilin 3	B1	111	87485	2	4	Q9Y446	-	gi|62898754
gi|116242719	POM121	A1	113	125382	2	3	Q9Y2N3	Pore membrane protein of 121 kDa
gi|116242719	POM121	C1	96	125382	2	2	Q9Y2N3	Pore membrane protein of 121 kDa
gi|4506039	PRC1	A2	128	72304	4	7	O43663	Protein regulator of cytokinesis 1	gi|40807443, gi|40807445, gi|13477331, gi|119622541
gi|4758808	RASAL2	C1	64	129618	2	2	Q2TB22	-	gi|25121936, gi|55662105, gi|83405059, gi|119611423
gi|54860079	RICH1	A1	1153	95776	26	44	Q68EM7	Nadrin, RhoGAP interacting with CIP4 homologs protein 1
gi|54860079	RICH1	C1	534	95776	13	21	Q68EM7	Nadrin, RhoGAP interacting with CIP4 homologs protein 1
gi|54860079	RICH1	B1	485	95776	12	21	Q68EM7	Nadrin, RhoGAP interacting with CIP4 homologs protein 1
gi|4506583	RP-A	B2	102	68723	2	3	P27694	Replication protein A 70 kDa DNA-binding subunit, RF-A
gi|4506735	S6K α4	B1	144	86122	3	5	O75676	Ribosomal protein S6 kinase alpha 4	gi|28839796, gi|119594668, gi|55743138, gi|62898854, gi|3411161
gi|5730027	Sam68	C2	431	48311	8	21	Q07666	KHDRBS1	gi|33873325
gi|5730027	Sam68	A2	283	48311	7	20	Q07666	KHDRBS1	gi|33873325
gi|5730027	Sam68	B2	136	48311	3	14	Q07666	KHDRBS1	gi|33873325
gi|119577384	Sb1	B2	234	58997	5	11	Q8TBC3	PP203, SH3KBP1 binding protein 1	gi|10834652, gi|119577385
gi|119577384	Sb1	C2	173	58997	3	6	Q8TBC3	PP203, SH3KBP1 binding protein 1	gi|10834652, gi|119577385, gi|19923917
gi|21945064	Septin 10	A2	328	53016	8	25	Q9P0V9	-	gi|68053324, gi|71052098, gi|119574245, gi|119574248
gi|21945064	Septin 10	B2	276	53016	4	11	Q9P0V9	-	gi|68053324, gi|71052098, gi|119574245, gi|119574248
gi|21945064	Septin 10	C2	268	53016	4	11	Q9P0V9	-	gi|68053324, gi|71052098, gi|119574245, gi|119574248
gi|8922712	Septin 11	A2	553	49652	8	32	Q9NVA2	-	gi|119626208, gi|119626209
gi|8922712	Septin 11	B2	405	49652	4	26	Q9NVA2	-	gi|119626208, gi|119626209
gi|8922712	Septin 11	C2	403	49652	4	22	Q9NVA2	-	gi|119626208, gi|119626209
gi|4758158	Septin 2	A3	711	41679	9	32	Q15019	NEDD5, DIFF6	gi|15680208, gi|23274163
gi|4758158	Septin 2	C3	371	41679	4	12	Q15019	NEDD5, DIFF6	gi|15680208, gi|23274163, gi|62822169, gi|119591665, gi|1040689
gi|57209157	Septin 6	A2	388	49614	3	20	Q14141	SEP2	gi|22035577, gi|21361478, gi|22035581, gi|50659052, gi|21952252, gi|119610263
gi|57209157	Septin 6	B2	359	49614	2	20	Q14141	SEP2	gi|22035577, gi|21361478, gi|22035581, gi|50659052, gi|21952252, gi|119610263
gi|67472677	Septin 7	B2	202	50933	6	12	Q16181	CDC10 protein homolog
gi|67472677	Septin 7	C2	156	50933	4	7	Q16181	CDC10 protein homolog
gi|67472677	Septin 7	A2	151	50933	4	12	Q16181	CDC10 protein homolog
gi|45645200	Septin 8	A2	173	56234	3	16	Q92599	-	gi|119582720, gi|27448552
gi|45645200	Septin 8	B2	113	56234	3	9	Q92599	-	gi|119582720, gi|27448552
gi|45645200	Septin 8	C2	102	56234	4	11	Q92599	-	gi|119582720, gi|27448552
gi|6683817	Septin 9	C2	1357	65614	22	43	Q9UHD8	MLL septin-like fusion protein MSF-A
gi|6683817	Septin 9	B2	1001	65614	18	39	Q9UHD8	MLL septin-like fusion protein MSF-A
gi|6683817	Septin 9	A2	675	65614	18	39	Q9UHD8	MLL septin-like fusion protein MSF-A
gi|62751805	SH3D19	A1	222	86713	5	7	Q5U3B8	EEN binding protein (EBP)	gi|80477894
gi|62751805	SH3D19	B1	151	86713	2	4	Q5U3B8	EEN binding protein (EBP)	gi|80477894, gi|115344375
gi|62751805	SH3D19	C1	99	86713	2	3	Q5U3B8	EEN binding protein (EBP)	gi|80477894, gi|115344375
gi|24850113	SHCBP1	C2	72	76669	2	3	Q8NEM2	mPAL	gi|84029492, gi|10438252, gi|16550783
gi|4755142	SHIP2	A1	726	139297	17	17	O15357	SH2 domain-containing inositol-5'-phosphatase 2, inositol polyphosphate phosphatase-like 1 (INPPL1)	gi|119595261
gi|4755142	SHIP2	C1	394	139297	12	10	O15357	SH2 domain-containing inositol-5'-phosphatase 2, inositol polyphosphate phosphatase-like 1 (INPPL1)	gi|119595261
gi|26454712	SLAIN2	C2	172	62773	3	9	Q9P270	SLAIN motif-containing protein 2	gi|113415575
gi|26454712	SLAIN2	A2	77	62773	2	6	Q9P270	SLAIN motif-containing protein 3	gi|119613465, gi|113415575
gi|44917604	srGAP1	A1	94	125099	2	1	Q7Z6B7	ARHGAP13	gi|119617528
gi|44917604	srGAP1	C1	94	125099	2	2	Q7Z6B7	ARHGAP13	gi|119617528
gi|42542379	SRm160	C1	209	102331	6	9	Q8IYB3	Serine/arginine repetitive matrix 1 (SRRM1)	gi|23274133, gi|55665385, gi|119615546
gi|42542379	SRm160	A1	202	102331	6	6	Q8IYB3	Serine/arginine repetitive matrix 1 (SRRM1)	gi|23274133, gi|33150824, gi|119615545, gi|55665385, gi|119615546
gi|118572613	SRm300	A1	602	300179	11	5	Q9UQ35	Serine/arginine repetitive matrix 2 (SRRM2)	gi|5821153, gi|119605885
gi|118572613	SRm300	C1	276	300179	8	4	Q9UQ35	Serine/arginine repetitive matrix 2 (SRRM2)	gi|5821153, gi|119605885
gi|42475970	SYDE1	C1	127	80428	2	3	Q6ZW31	Synapse defective protein 1 homolog 1	gi|20988668, gi|119604867, gi|3184264
gi|8134730	Synaptojanin 1	C1	100	174378	3	2	O43426	INPP5G	gi|44921606, gi|119630268
gi|26190608	Synaptojanin 2	B1	697	166575	22	17	O15056	INPP5H
gi|26190608	Synaptojanin 2	C1	420	166575	11	11	O15056	INPP5H
gi|26190608	Synaptojanin 2	A1	277	166575	8	6	O15056	INPP5H
gi|48428650	Synaptopodin	A1	173	99915	4	6	Q8N3V7	-	gi|21732278, gi|2654323, gi|40353727
gi|48428650	Synaptopodin	C1	153	99915	3	4	Q8N3V7	-	gi|21732278, gi|2654323, gi|40353727
gi|74132096	Tks4	A1	720	101847	21	27	A1X283	Adaptor protein HOFI, SH3 and PX domains 2B (SH3PXD2B)	gi|63055059
gi|74132096	Tks4	C1	333	101847	7	10	A1X283	Adaptor protein HOFI, SH3 and PX domains 2B (SH3PXD2B)	gi|63055059
gi|74132096	Tks4	B1	99	101847	3	3	A1X283	Adaptor protein HOFI, SH3 and PX domains 2B (SH3PXD2B)	gi|63055059
gi|13375926	Vps37B	C3	299	31345	4	22	Q9H9H4	Vacuolar protein sorting-associated protein 37B, ESCRT-I complex subunit VPS37B
gi|13375926	Vps37B	A3	247	31345	3	13	Q9H9H4	Vacuolar protein sorting-associated protein 37B, ESCRT-I complex subunit VPS37B
gi|13375926	Vps37B	B3	216	31345	3	13	Q9H9H4	Vacuolar protein sorting-associated protein 37B, ESCRT-I complex subunit VPS37B
gi|60416429	WIP	A2	295	51300	8	20	O43516	PRPL-2	gi|2760483, gi|2906006, gi|119631534, gi|119631540, gi|34365161
gi|60416429	WIP	C2	130	51300	3	8	O43516	PRPL-2	gi|2760483, gi|2906006, gi|119631534, gi|119631540, gi|34365161
gi|18959210	WIRE	A2	196	46317	5	14	Q8TF74	WICH, WIP-related protein
gi|18959210	WIRE	C2	116	46317	2	7	Q8TF74	WICH, WIP-related protein	gi|33341722
gi|10334526	WTAP	C2	107	43557	2	6	Q15007	Wilms tumor 1-associated protein
