# Supplementary material for: Proteins recruited by SH3 domains of Ruk/CIN85 adaptor identified by LC-MS/MS
Source: Proteome Sci. 2009 Jun 16;7:21. doi: 10.1186/1477-5956-7-21 (PMC2702278; doi:10.1186/1477-5956-7-21)
Supplement: Additional file 3 — Long names of module/domain abbreviations mentioned in the Table 1. The table lists the long names of modules/domain abbreviations mentioned in the Table 1. [file 1477-5956-7-21-S3.xls]

## Sheet: Additional file 3 
Short name	Long name
AAA ATPase	AAA ATPase core domain
Ank	ankyrin repeat
ArfGAP	Arf GTPase activating domain
Arm	armadillo repeat
AT-hook	HMG-I and HMG-Y DNA-binding AT-hook domain
Atx2	ataxin-2 N-terminal domain
BAH	Bromo adjacent region
BAR	Bin/Amphiphysin/Rvs domain
BAT2	BAT2 N-terminal domain
BRO1	BRO1 domain
BTB/POZ	BR-C, ttk and bab / Pox virus and Zinc finger domain
C1	protein kinase C phorbol ester/diacylglycerol binding domain
Cadherin	cadherin-like domain
CalB	calcium-dependent lipid-binding domain
Cbl N	Cbl N-terminal helical domain
CC	coiled-coil region
CH	calpoin-homology actin-binding domain
CSP	cold shock protein domain
Cwf21	Cwf21 family region
DMAP1	DMAP1-binding domain
DNMT	C-5 cytosine-specific DNA methylase domain
DUF1669	DUF1669 family region
Dymain GTPase	dynamin GTPase domain
Dynamin central	dynamin central region
E-MAP-115	E-MAP-115 family region
EF	EF-hand domain
ELM2	Egl-27 and MTA1 homology 2 domain
ER-targeting	endoplasmic reticulum targeting sequence
EVH1	Ena/Vasp homology domain 1
F1 ATPase C	F1 ATPase C-terminal domain
F1 ATPase N	F1 ATPase N-terminal domain
FCH	Fes/CIP4 homology domain
FHA	forkhead-associated domain
GAS2	growth-arrest-specific protein 2 domain
GED	dynamin GTPase effector domain
helicase C	DNA/RNA helicase C-terminal domain
helicase N	DNA/RNA helicase N-terminal domain
Ig-like	immunoglobulin-like fold
Integrase	integrase Tn916-type N-terminal DNA binding domain
IPP	inositol polyphosphate phosphatase domain
KH	K homology domain
Kinesin	kinesin motor region
LEM	Lamino-associated polypeptide 2/emerin domain
Like-Sm	like-Sm ribonucleoprotein-related domain
LRR	leucine-rich repeat
MAP65/ASE1	MAP65/ASE1 family region
MCM	MCM family region
Modr	modifier of rudimentary domain
OB-fold	nucleic acid-binding OB-fold domain
PABP/HYD	polyadenylate-binding protein/hyperplastic disc protein domain
PAM2	ataxin-2 C-terminal domain
Paralemmin	paralemmin family region
Paxillin	paxillin family region
PBD/CRIB	PAK-box/P21-Rho-binding domain / Cdc42/Rac interactive binding region
Pbh1	parallel beta-helix repeat
PfkB	carbohydrate/puine kinase conserved site
PH	pleckstrin homology domain
PR	proline-rich region
Prf	prefoldin domain
PTB/PID	phospho-tyrosine binding domain
PWI	PWI RNA/DNA-binding domain
PWWP	PWWP domain
PX	Phox-like domain
Q-motif	RNA helicase DEAD-box type Q motif
RA	Ras-association domain
RasGAP	Ras GTPase activating domain
RGS	regulator of G-protein signalling fold
RhoGAP	Rho GTPase activating domain
ROK N	ROK N-terminal domain
RPEL	RPEL repeat
RRM	RNA recognition motif
SAM	sterile alpha motif
SANT	SANT DNA-binding domain
SAP	SAF-A,B/Acinus/PIAS DNA-binding domain
Septin	cell division / GTP binding septin family region
Ser/Tre kinase	serine/threonine protein kinase domain
Serpin	serpin family region
SH2	Src homology 2 domain
SH3	Src homology 3 domain
Sigma3/Sigma4	Sigma3 and Sigma4 superfamily region
Spc97/Spc98	Spc97/Spc98 family region
Spectrin	spectrin repeat
STAT	STAT transcription factor coiled-coil domain
Synaptojanin	synaptojanin N-terminal domain
Synaptopodin	synaptopodin family region
Tau	tubulin-binding Tau protein repeat
TFS2N	TFIIS N-terminal domain
TM	transmembrane region
TPR	tetratricopeptide repeat region
Tyr kinase	tyrosine protein kinase domain
UBA	ubiquitin-associated domain
Vps4	Vps4 oligomerisation C-terminal domain
WD40	WD40 / WD / beta-transducin repeat
WH2	WASP homology 2 domain
WW	WW/Rsp5/WWP domain
Znf-C2H2	Zinc finger C2H2-type domain
Znf-CCHC	Zinc finger CCHC-type domain
Znf-CXXC	Zinc finger CXXC-type domain
Znf-LIM	Zinc finger LIM-type domain
Znf-RING	Zinc finger RING-type domain
