# Supplementary material for: Proteins recruited by SH3 domains of Ruk/CIN85 adaptor identified by LC-MS/MS
Source: Proteome Sci. 2009 Jun 16;7:21. doi: 10.1186/1477-5956-7-21 (PMC2702278; doi:10.1186/1477-5956-7-21)
Supplement: Additional file 5 — Scansite matrices used for prediction of potential recognition consensus sites for the SH3 domains of Ruk/CIN85 in the identified proteins. The data provided represent the Scansite matrices used for prediction of potential recognition consensus sites for the SH3 domains of Ruk/CIN85 in the identified proteins. [file 1477-5956-7-21-S5.xls]

## Sheet: Additional file 5
SH3A
A	C	D	E	F	G	H	I	K	L	M	N	P	Q	R	S	T	V	W	Y	residue #
1	1	1	1	1	1	1	1	1	1	1	1	1	1	1	1	1	1	1	1	1
1	1	1	1	1	1	1	1	1	1	1	1	1	1	1	1	1	1	1	1	2
0	0	0	0	0	0	0	0	0	0	0	0	21	0	0	0	0	0	0	0	3
0.1	0.1	0.1	0.1	0.1	0.1	0.1	1.95	0.1	5.85	0.1	0.1	0.1	0.1	1.95	0.1	3.9	5.85	0.1	0.1	4
6.3	0	0	0	0	0	0	0	0	0	0	0	14.7	0	0	0	0	0	0	0	5
7.76	0.1	0.1	0.1	0.1	0.1	0.1	0.1	3.88	0.1	0.1	0.1	0.1	0.1	5.82	1.94	0.1	0.1	0.1	0.1	6
1.95	0.1	0.1	0.1	0.1	0.1	0.1	0.1	1.95	0.1	1.95	0.1	11.7	0.1	1.95	0.1	0.1	0.1	0.1	0.1	7
0	0	0	0	0	0	0	0	0	0	0	0	0	0	21	0	0	0	0	0	8 (invariant)
1	1	1	1	1	1	1	1	1	1	1	1	1	1	1	1	1	1	1	1	9
1	1	1	1	1	1	1	1	1	1	1	1	1	1	1	1	1	1	1	1	10
1	1	1	1	1	1	1	1	1	1	1	1	1	1	1	1	1	1	1	1	11
1	1	1	1	1	1	1	1	1	1	1	1	1	1	1	1	1	1	1	1	12
1	1	1	1	1	1	1	1	1	1	1	1	1	1	1	1	1	1	1	1	13
1	1	1	1	1	1	1	1	1	1	1	1	1	1	1	1	1	1	1	1	14
1	1	1	1	1	1	1	1	1	1	1	1	1	1	1	1	1	1	1	1	15
SH3B
A	C	D	E	F	G	H	I	K	L	M	N	P	Q	R	S	T	V	W	Y	residue #
1	1	1	1	1	1	1	1	1	1	1	1	1	1	1	1	1	1	1	1	1
1	1	1	1	1	1	1	1	1	1	1	1	1	1	1	1	1	1	1	1	2
0	0	0	0	0	0	0	0	0	0	0	0	21	0	0	0	0	0	0	0	3
0.65	0.1	0.1	0.65	0.1	0.1	0.1	5.15	0.1	1.29	0.65	0.1	0.1	0.1	4.51	0.65	0.65	3.86	1.94	0.1	4
12.19	0	0	0	0	0	0	0	0	0	0	0	8.13	0	0	0	0	0.68	0	0	5
3.85	0.1	0.1	0.1	0.1	0.64	0.1	0.1	5.15	3.85	3.21	0.1	0.1	0.1	0.64	0.1	0.64	0.1	0.64	1.28	6
0.63	0.1	0.1	0.1	0.1	0.1	0.1	0.63	0.1	0.1	0.1	0.1	16.35	0.1	0.1	0.63	0.1	1.26	0.1	0.1	7
0	0	0	0	0	0	0	0	0	0	0	0	0	0	21	0	0	0	0	0	8 (invariant)
1	1	1	1	1	1	1	1	1	1	1	1	1	1	1	1	1	1	1	1	9
1	1	1	1	1	1	1	1	1	1	1	1	1	1	1	1	1	1	1	1	10
1	1	1	1	1	1	1	1	1	1	1	1	1	1	1	1	1	1	1	1	11
1	1	1	1	1	1	1	1	1	1	1	1	1	1	1	1	1	1	1	1	12
1	1	1	1	1	1	1	1	1	1	1	1	1	1	1	1	1	1	1	1	13
1	1	1	1	1	1	1	1	1	1	1	1	1	1	1	1	1	1	1	1	14
1	1	1	1	1	1	1	1	1	1	1	1	1	1	1	1	1	1	1	1	15
SH3C
A	C	D	E	F	G	H	I	K	L	M	N	P	Q	R	S	T	V	W	Y	residue #
1	1	1	1	1	1	1	1	1	1	1	1	1	1	1	1	1	1	1	1	1
1	1	1	1	1	1	1	1	1	1	1	1	1	1	1	1	1	1	1	1	2
0	0	0	0	0	0	0	0	0	0	0	0	21	0	0	0	0	0	0	0	3
0.1	0.1	0.1	0.1	0.1	0.1	0.1	0.1	1.62	1.62	0.1	0.1	0.1	0.1	0.1	0.1	1.62	14.54	0.1	0.1	4
7	0	0	0	0	0	0	0	0	0	0	0	14	0	0	0	0	0	0	0	5
8.08	0.1	0.1	0.1	0.1	0.1	0.1	0.1	0.1	0.1	0.1	0.1	0.1	0.1	0.1	8.08	1.62	1.62	0.1	0.1	6
0.1	0.1	0.1	0.1	0.1	0.1	0.1	0.1	0.1	0.1	0.1	0.1	9.6	0.1	0.1	0.1	0.1	9.6	0.1	0.1	7
0	0	0	0	0	0	0	0	0	0	0	0	0	0	21	0	0	0	0	0	8 (invariant)
1	1	1	1	1	1	1	1	1	1	1	1	1	1	1	1	1	1	1	1	9
1	1	1	1	1	1	1	1	1	1	1	1	1	1	1	1	1	1	1	1	10
1	1	1	1	1	1	1	1	1	1	1	1	1	1	1	1	1	1	1	1	11
1	1	1	1	1	1	1	1	1	1	1	1	1	1	1	1	1	1	1	1	12
1	1	1	1	1	1	1	1	1	1	1	1	1	1	1	1	1	1	1	1	13
1	1	1	1	1	1	1	1	1	1	1	1	1	1	1	1	1	1	1	1	14
1	1	1	1	1	1	1	1	1	1	1	1	1	1	1	1	1	1	1	1	15
