# Supplementary material for: Proteins recruited by SH3 domains of Ruk/CIN85 adaptor identified by LC-MS/MS
Source: Proteome Sci. 2009 Jun 16;7:21. doi: 10.1186/1477-5956-7-21 (PMC2702278; doi:10.1186/1477-5956-7-21)
Supplement: Additional file 6 — ENSEMBL IDs of the genes encoding the identified proteins. The table lists ENSEMBL IDs of the genes encoding the identified proteins. [file 1477-5956-7-21-S6.xls]

## Sheet: Additional file 6
Protein name	Official gene symbol	ENSEMBL gene ID
3BP-2	SH3BP2	ENSG00000087266
9G8	SFRS7	ENSG00000115875
AIP1	PDCD6IP	ENSG00000170248
Anillin	ANLN	ENSG00000011426
APC4	ANAPC4	ENSG00000053900
APC5	ANAPC5	ENSG00000089053
APC6	CDC16	ENSG00000130177
APC7	ANAPC7	ENSG00000196510
APC8	CDC23	ENSG00000094880
ARAP1	CENTD2	ENSG00000186635
ASAP1	DDEF1	ENSG00000153317
ATAD3A	ATAD3A	ENSG00000197785
Atherin	SAMD1	ENSG00000141858
ATP synthase α	ATP5A1	ENSG00000152234
Atx2	ATXN2	ENSG00000204842
BAT2	BAT2	ENSG00000204469
c-Abl	ABL1	ENSG00000097007
c-Cbl	CBL	ENSG00000110395
C14orf43	C14ORF43	ENSG00000156030
CARMIL	LRRC16	ENSG00000079691
CARP1	CCAR1	ENSG00000060339
Caskin 2	CASKIN2	ENSG00000177303
Cbl-b	CBLB	ENSG00000114423
CDC27	CDC27	ENSG00000004897
CFBP	FAM125A	ENSG00000141971
CIZ1	CIZ1	ENSG00000148337
CKAP4	CKAP4	ENSG00000136026
CKIα	CSNK1A1	ENSG00000113712
Colligin	SERPINH1	ENSG00000149257
Dab2	DAB2	ENSG00000153071
DDA3	PSRC1	ENSG00000134222
DDX17	DDX17	ENSG00000100201
DDX28	DDX28	ENSG00000182810
Dynamin 1	DNM1	ENSG00000106976
Dynamin 2	DNM2	ENSG00000079805
Dystroglycan 1	DAG1	ENSG00000173402
E-MAP-115	MAP7	ENSG00000135525
ELKS	ERC1	ENSG00000082805
FAM83G	FAM83G	ENSG00000188522
GAR22	GAS2L1	ENSG00000185340
GCP2	TUBGCP2	ENSG00000130640
GCP3	TUBGCP3	ENSG00000126216
GCP4	TUBGCP4	ENSG00000137822
GTSE-1	GTSE1	ENSG00000075218
hLEM2	LEMD2	ENSG00000161904
hnRNPC	HNRNPC	ENSG00000092199
hnRNPK	HNRPK	ENSG00000165119
IRF2-BP1	IRF2BP1	ENSG00000170604
IRF2-BP2	IRF2BP2	ENSG00000168264
Katanin p60	KATNA1	ENSG00000186625
Katanin p80	KATNB1	ENSG00000140854
KCTD10	KCTD10	ENSG00000110906
KCTD3	KCTD3	ENSG00000136636
KLF13	KLF13	ENSG00000169926
Lamellipodin	RAPH1	ENSG00000173166
LEDGF	PSIP1	ENSG00000164985
LIMCH1	LIMCH1	ENSG00000064042
Liprin β1	PPFIBP1	ENSG00000110841
LL5α	PHLDB1	ENSG00000019144
LL5β	PHLDB2	ENSG00000144824
LOC57648	KIAA1522	ENSG00000162522
MAP4	MAP4	ENSG00000047849
MAP7D3	MAP7D3	ENSG00000129680
MCM5	MCM5	ENSG00000100297
MCMT	DNMT1	ENSG00000130816
MgcRacGAP	RACGAP1	ENSG00000161800
MIRab13	MICALL1	ENSG00000100139
MKLP-1	KIF23	ENSG00000137807
N-WASP	WASL	ENSG00000106299
PABPC1	PABPC1	ENSG00000070756
PABPC4	PABPC4	ENSG00000090621
Palmdelphin	PALMD	ENSG00000099260
PCTAIRE-1	PCTK1	ENSG00000102225
PEPP-2	PLEKHA5	ENSG00000052126
PHACTR4	PHACTR4	ENSG00000204138
Plakophilin 3	PKP3	ENSG00000184363
POM121	POM121	ENSG00000196313
PRC1	PRC1	ENSG00000198901
RASAL2	RASAL2	ENSG00000075391
RICH1	ARHGAP17	ENSG00000140750
RP-A	RPA1	ENSG00000132383
S6K α4	RPS6KA4	ENSG00000162302
Sam68	KHDRBS1	ENSG00000121774
Sb1	SHKBP1	ENSG00000160410
Septin 10	SEPT10	ENSG00000186522
Septin 11	SEPT11	ENSG00000138758
Septin 2	SEPT2	ENSG00000168385
Septin 6	SEPT6	ENSG00000125354
Septin 7	SEPT7	ENSG00000122545
Septin 8	SEPT8	ENSG00000164402
Septin 9	SEPT9	ENSG00000184640
SH3D19	SH3D19	ENSG00000109686
SHCBP1	SHCBP1	ENSG00000171241
SHIP2	INPPL1	ENSG00000165458
SLAIN2	SLAIN2	ENSG00000109171
srGAP1	SRGAP1	ENSG00000196935
SRm160	SRRM1	ENSG00000133226
SRm300	SRRM2	ENSG00000167978
SYDE1	SYDE1	ENSG00000105137
Synaptojanin 1	SYNJ1	ENSG00000159082
Synaptojanin 2	SYNJ2	ENSG00000078269
Synaptopodin	SYNPO	ENSG00000171992
Tks4	SH3PXD2B	ENSG00000174705
Vps37B	VPS37B	ENSG00000139722
WIP	WIPF1	ENSG00000115935
WIRE	WIPF2	ENSG00000171475
WTAP	WTAP	ENSG00000146457
